# Supplementary material for: Genetic engineering of Trichoderma reesei cellulases and their production
Source: Microb Biotechnol. 2017 May 29;10(6):1485–99. doi: 10.1111/1751-7915.12726 (PMC5658622; doi:10.1111/1751-7915.12726)
Supplement: Supplementary file 1 — Table S1. 100 best hits in a blastp analysis* using the H. insolens cellobiose dehydrogenase as a query. [file MBT2-10-1485-s001.xlsx]

## Sheet: Tabelle1
Supplementary Table S1: 100 best hits in a blastp analysis* using the H. insolens cellobiose dehydrogenase as a query
ns1:accession	ns1:sciname	Score	e-value	Identity
AAF69005	Humicola insolens	4185	0	785
XP_003664543	Myceliophthora thermophila ATCC 42464	3279	0	607
AEO59298	Myceliophthora thermophila ATCC 42464	3279	0	607
KXX80350	Madurella mycetomatis	3247	0	609
ADT70772	Myceliophthora fergusii	3232	0	595
XP_003650940	Thielavia terrestris NRRL 8126	3171	0	588
AEO64604	Thielavia terrestris NRRL 8126	3171	0	588
XP_001903875	Podospora anserina S mat+	3118	0	600
CAP61651	Podospora anserina S mat+	3118	0	600
CDP28002	Podospora anserina S mat+	3118	0	600
XP_006692512	Chaetomium thermophilum var. thermophilum DSM 1495	3090	0	584
EGS22493	Chaetomium thermophilum var. thermophilum DSM 1495	3090	0	584
XP_958234	Neurospora crassa OR74A	2941	0	548
EAA28998	Neurospora crassa OR74A	2941	0	548
KHE87557	Neurospora crassa	2931	0	547
XP_009853901	Neurospora tetrasperma FGSC 2508	2922	0	549
EGO54752	Neurospora tetrasperma FGSC 2508	2922	0	549
EGZ67769	Neurospora tetrasperma FGSC 2509	2922	0	549
XP_003349116	Sordaria macrospora k-hell	2883	0	544
CCC12545	Sordaria macrospora k-hell	2883	0	544
XP_007788717	Eutypa lata UCREL1	2519	0	498
EMR72189	Eutypa lata UCREL1	2519	0	498
XP_007833551	Pestalotiopsis fici W106-1	2516	0	485
ETS81777	Pestalotiopsis fici W106-1	2516	0	485
OIW29079	Coniochaeta ligniaria NRRL 30616	2461	0	487
GAP84765	Rosellinia necatrix	2457	0	483
XP_009225826	Gaeumannomyces graminis var. tritici R3-111a-1	2457	0	478
EJT72852	Gaeumannomyces graminis var. tritici R3-111a-1	2457	0	478
KLU83677	Magnaporthe poae ATCC 64411	2456	0	473
KKY35930	Diaporthe ampelina	2448	0	471
KKY32414	Diaporthe ampelina	2439	0	485
XP_003710939	Magnaporthe oryzae 70-15	2416	0	479
EHA58327	Magnaporthe oryzae 70-15	2416	0	479
ELQ33016	Magnaporthe oryzae Y34	2407	0	479
ELQ61918	Magnaporthe oryzae P131	2407	0	479
KIH87995	Sporothrix brasiliensis 5110	2405	0	475
EPE03094	Ophiostoma piceae UAMH 11346	2403	0	471
ADT70776	Hypoxylon haematostroma	2403	0	472
ERT01715	Sporothrix schenckii ATCC 58251	2401	0	470
ADT70775	Hypoxylon haematostroma	2401	0	485
OCW44006	Diaporthe helianthi	2395	0	467
GAP84643	Rosellinia necatrix	2394	0	469
KXH39050	Colletotrichum nymphaeae SA-01	2378	0	472
KXH50377	Colletotrichum simmondsii	2377	0	471
XP_016583842	Sporothrix schenckii 1099-18	2376	0	472
KJR81166	Sporothrix schenckii 1099-18	2376	0	472
XP_007601848	Colletotrichum fioriniae PJ7	2373	0	472
EXF74448	Colletotrichum fioriniae PJ7	2373	0	472
OIW33015	Coniochaeta ligniaria NRRL 30616	2363	0	475
XP_006692706	Chaetomium thermophilum var. thermophilum DSM 1495	2359	0	463
EGS20410	Chaetomium thermophilum var. thermophilum DSM 1495	2359	0	463
ADT70773	Chaetomium atrobrunneum	2358	0	474
XP_007831799	Pestalotiopsis fici W106-1	2354	0	462
ETS83151	Pestalotiopsis fici W106-1	2354	0	462
KUI64880	Valsa mali	2338	0	459
OHE97888	Colletotrichum orchidophilum	2337	0	465
ELQ44991	Magnaporthe oryzae Y34	2333	0	465
XP_003712902	Magnaporthe oryzae 70-15	2333	0	465
EHA53095	Magnaporthe oryzae 70-15	2333	0	465
XP_003655350	Thielavia terrestris NRRL 8126	2333	0	469
AEO69014	Thielavia terrestris NRRL 8126	2333	0	469
KLU84283	Magnaporthe poae ATCC 64411	2329	0	456
XP_016639862	Pseudallescheria apiosperma	2317	0	454
KEZ40063	Pseudallescheria apiosperma	2317	0	454
KZL68600	Colletotrichum incanum	2315	0	466
KKF93228	Ceratocystis platani	2314	0	461
XP_007911165	Togninia minima UCRPA7	2309	0	463
EOO04137	Togninia minima UCRPA7	2309	0	463
XP_009225556	Gaeumannomyces graminis var. tritici R3-111a-1	2303	0	458
EJT72582	Gaeumannomyces graminis var. tritici R3-111a-1	2303	0	458
KXH68691	Colletotrichum salicis	2300	0	461
OLN93072	Colletotrichum chlorophyti	2299	0	453
OHW93761	Colletotrichum incanum	2296	0	466
XP_001276037	Aspergillus clavatus NRRL 1	2294	0	451
EAW14611	Aspergillus clavatus NRRL 1	2294	0	451
EQB47746	Colletotrichum gloeosporioides Cg-14	2290	0	462
OGM43290	Aspergillus bombycis	2284	0	462
XP_007281531	Colletotrichum gloeosporioides Nara gc5	2284	0	448
ELA29476	Colletotrichum gloeosporioides Nara gc5	2284	0	448
XP_015412242	Aspergillus nomius NRRL 13137	2282	0	461
KNG91319	Aspergillus nomius NRRL 13137	2282	0	461
CRG83596	Talaromyces islandicus	2273	0	451
EIT74531	Aspergillus oryzae 3.042	2273	0	459
KDE78837	Aspergillus oryzae 100-8	2273	0	459
KOC16460	Aspergillus flavus AF70	2272	0	459
XP_001822302	Aspergillus oryzae RIB40	2271	0	458
BAE61169	Aspergillus oryzae RIB40	2271	0	458
ENH81675	Colletotrichum orbiculare MAFF 240422	2265	0	445
KXJ86218	Microdochium bolleyi	2263	0	459
XP_003663382	Myceliophthora thermophila ATCC 42464	2263	0	462
AAC26221	Myceliophthora thermophila ATCC 42464	2263	0	462
AEO58137	Myceliophthora thermophila ATCC 42464	2263	0	462
XP_008096414	Colletotrichum graminicola M1.001	2257	0	453
EFQ32394	Colletotrichum graminicola M1.001	2257	0	453
XP_018155766	Colletotrichum higginsianum IMI 349063	2251	0	449
OBR07248	Colletotrichum higginsianum IMI 349063	2251	0	449
KFH42728	Acremonium chrysogenum ATCC 11550	2251	0	447
ABS45567	Myriococcum thermophilum	2249	0	469
4QI6_A	Myriococcum thermophilum	2248	0	469
KDN63522	Colletotrichum sublineola	2243	0	449
XP_002382390	Aspergillus flavus NRRL3357	2243	0	459
EED47548	Aspergillus flavus NRRL3357	2243	0	459
ABS45566	Myriococcum thermophilum	2243	0	468
XP_001907754	Podospora anserina S mat+	2236	0	451
CAP68427	Podospora anserina S mat+	2236	0	451
CDP31900	Podospora anserina S mat+	2236	0	451
XP_001261237	Neosartorya fischeri NRRL 181	2226	0	451
EAW19340	Neosartorya fischeri NRRL 181	2226	0	451
KFY93060	Pseudogymnoascus pannorum VKM F-4518 (FW-2643)	2223	0	450
KFY09960	Pseudogymnoascus pannorum VKM F-3775	2222	0	454
KFZ10486	Pseudogymnoascus pannorum VKM F-4520 (FW-2644)	2221	0	450
KKA30608	Ceratocystis radicicola	2219	0	441
KFY96911	Pseudogymnoascus pannorum VKM F-4517 (FW-2822)	2219	0	454
KFY64550	Pseudogymnoascus pannorum VKM F-4515 (FW-2607)	2218	0	454
KFY32079	Pseudogymnoascus pannorum VKM F-4281 (FW-2241)	2218	0	439
XP_001229896	Chaetomium globosum CBS 148.51	2218	0	446
EAQ91445	Chaetomium globosum CBS 148.51	2218	0	446
KFY46354	Pseudogymnoascus pannorum VKM F-4513 (FW-928)	2217	0	458
OBT64687	Pseudogymnoascus sp. 23342-1-11	2216	0	449
XP_009258764	Fusarium pseudograminearum CS3096	2216	0	440
EKJ72490	Fusarium pseudograminearum CS3096	2216	0	440
OJD33427	Diplodia corticola	2215	0	452
KIL84989	Fusarium avenaceum	2213	0	437
KFY05536	Pseudogymnoascus pannorum VKM F-4246	2212	0	457
OBT82210	Pseudogymnoascus sp. 03VT05	2211	0	451
XP_007579534	Neofusicoccum parvum UCRNP2	2211	0	452
EOD53014	Neofusicoccum parvum UCRNP2	2211	0	452
XP_018129720	Pseudogymnoascus verrucosus	2209	0	452
OBT95987	Pseudogymnoascus verrucosus	2209	0	452
GAO87642	Neosartorya udagawae	2209	0	438
CEG02548	Fusarium pseudograminearum CS3427	2209	0	439
KFY71594	Pseudogymnoascus pannorum VKM F-103	2208	0	450
GAQ06007	Aspergillus lentulus	2205	0	441
KFZ06932	Pseudogymnoascus pannorum VKM F-4519 (FW-2642)	2202	0	449
OBT72448	Pseudogymnoascus sp. 05NY08	2201	0	449
KFY44245	Pseudogymnoascus pannorum VKM F-4514 (FW-929)	2199	0	445
KFY57774	Pseudogymnoascus pannorum VKM F-4516 (FW-969)	2199	0	445
KFX97561	Pseudogymnoascus pannorum VKM F-3808	2199	0	445
CEF84725	Fusarium graminearum	2197	0	436
KFX90970	Pseudogymnoascus pannorum VKM F-3557	2197	0	444
OCL14160	Glonium stellatum	2194	0	449
* https://blast.ncbi.nlm.nih.gov/Blast.cgi
